# Supplementary material for: Cadmium Disrupted ER Ca2+ Homeostasis by Inhibiting SERCA2 Expression and Activity to Induce Apoptosis in Renal Proximal Tubular Cells
Source: Int J Mol Sci. 2023 Mar 22;24(6):5979. doi: 10.3390/ijms24065979 (PMC10053525; doi:10.3390/ijms24065979)
Supplement: Supplementary file 1 [file ijms-24-05979-s001.zip]

Archive with 1 entries (1 files):
- ijms-2288173-supplementary.pdf
